# Supplementary material for: Adeno-Associated Vector-Delivered CRISPR/SaCas9 System Reduces Feline Leukemia Virus Production In Vitro
Source: Viruses. 2021 Aug 18;13(8):1636. doi: 10.3390/v13081636 (PMC8402633; doi:10.3390/v13081636)
Supplement: Supplementary file 1 [file viruses-13-01636-s001.zip]

Archive with 1 entries (1 files):
- viruses-1290924-supplementary.pdf
